# Supplementary material for: The Impact of Carbohydrate Management on Coleoptile Elongation in Anaerobically Germinating Seeds of Rice (Oryza sativa L.) under Light and Dark Cycles
Source: Plants (Basel). 2023 Apr 5;12(7):1565. doi: 10.3390/plants12071565 (PMC10097243; doi:10.3390/plants12071565)
Supplement: Supplementary file 1 [file plants-12-01565-s001.zip]

Archive with 1 entries (1 files):
- plants-2263301-supplementary.pdf
